# Supplementary material for: A unified model for interpretable latent embedding of multi-sample, multi-condition single-cell data
Source: Nat Commun. 2024 Aug 3;15:6573. doi: 10.1038/s41467-024-50963-0 (PMC11298001; doi:10.1038/s41467-024-50963-0)
Supplement: Supplementary file 4 — Supplementary Data 1 [file 41467_2024_50963_MOESM4_ESM.xlsx]

## Sheet: PBMC
Method	Number of latent variables (K)	Alignment Score (Batch)	Alignment Score (Cell type)	iLISI	cLISI	ARI	NMI	kBET	ASW (Cell type)	ASW (Batch)	Bio Score	Batch Score	Overall Score
PCA	20	0.0884275	0.495623	0	0.99877	0.145312	0.345025	0.999929	0.474339	0.698241	0.2	0	0.12
PCA	40	0.0973111	0.476431	0	0.998701	0.149416	0.339478	0.999394	0.463596	0.728371	0.2	0.0284567	0.131383
PCA	60	0.101123	0.46532	0	0.999082	0.158949	0.351552	0.998959	0.465134	0.702708	0.2	0	0.12
PCA	80	0.109122	0.471044	0	0.998929	0.157055	0.35165	0.998516	0.455985	0.694046	0.2	4.13063e-05	0.120017
PCA	100	0.114942	0.449495	0	0.998741	0.155424	0.346601	0.999697	0.460131	0.710114	0.2	0	0.12
CSS	20	0.624915	0.326599	0.126301	0.996272	0.511704	0.588094	0.970492	0.666932	0.821097	0.68445	0.429008	0.582273
CSS	40	0.620456	0.326263	0.127065	0.996345	0.624901	0.664195	0.972461	0.664469	0.821737	0.738573	0.427684	0.614217
CSS	60	0.621205	0.325589	0.127743	0.996309	0.588192	0.628437	0.970193	0.663819	0.821364	0.718356	0.419447	0.598792
CSS	80	0.617325	0.333333	0.126875	0.996215	0.54175	0.606746	0.969333	0.663888	0.82245	0.678889	0.422438	0.576309
CSS	100	0.622634	0.323906	0.127989	0.996289	0.539744	0.608351	0.971444	0.66385	0.821834	0.729616	0.4084	0.60113
Harmony	20	0.868414	0.274747	0.295834	0.99538	0.513548	0.574555	0.555121	0.598521	0.771968	0.613859	0.806073	0.690744
Harmony	40	0.891048	0.261279	0.320212	0.995946	0.568407	0.600158	0.46403	0.649913	0.778969	0.693409	0.83369	0.749521
Harmony	60	0.901055	0.238384	0.328138	0.995969	0.627273	0.647897	0.439354	0.700048	0.792258	0.827324	0.852819	0.837522
Harmony	80	0.907046	0.2633	0.329301	0.996019	0.602277	0.649436	0.437407	0.710943	0.79674	0.808983	0.866333	0.831923
Harmony	100	0.908441	0.213468	0.330201	0.996007	0.6149	0.659572	0.439875	0.709838	0.796849	0.908623	0.850826	0.885504
LIGER	20	0.860041	0.26633	0.289689	0.994037	0.310079	0.45621	0.617703	0.622976	0.897064	0.425724	0.920884	0.623788
LIGER	40	0.819537	0.256902	0.293833	0.994272	0.345824	0.452387	0.584208	0.620469	0.882497	0.426722	0.884841	0.60997
LIGER	60	0.71712	0.326263	0.222564	0.992129	0.205688	0.375418	0.728356	0.583715	0.891838	0.230841	0.720996	0.426903
LIGER	80	0.682471	0.279125	0.208356	0.99246	0.24272	0.389504	0.784889	0.619505	0.891517	0.324889	0.673195	0.464212
LIGER	100	0.759939	0.33165	0.244754	0.990154	0.245128	0.387197	0.70214	0.570898	0.899	0.242695	0.760043	0.449634
Seurat	20	0.934071	0.26532	0.31772	0.995695	0.570406	0.597593	0.569879	0.700782	0.889369	0.76193	0.982031	0.84997
Seurat	40	0.855548	0.229293	0.253152	0.996038	0.519921	0.556585	0.757892	0.702175	0.857388	0.717394	0.74643	0.729008
Seurat	60	0.779272	0.249158	0.195932	0.996638	0.417007	0.493253	0.834112	0.672673	0.841318	0.642182	0.604896	0.627268
Seurat	80	0.72597	0.250168	0.133133	0.996935	0.386022	0.477247	0.911427	0.670788	0.835064	0.630095	0.501131	0.57851
Seurat	100	0.681892	0.289562	0.108443	0.996294	0.421814	0.493971	0.935649	0.642858	0.797194	0.617573	0.394601	0.528384
BBKNN	20	0.698809	0.362963	0.0845821	0.996653	0.574052	0.647703	0.991751	0.608684	0.708483	0.687749	0.264478	0.518441
BBKNN	40	0.739721	0.338047	0.106646	0.996363	0.546835	0.625509	0.983812	0.614899	0.708574	0.638002	0.278713	0.494287
BBKNN	60	0.760483	0.349158	0.11482	0.996472	0.573936	0.650025	0.98178	0.615767	0.711578	0.673137	0.300125	0.523932
BBKNN	80	0.769639	0.357576	0.118098	0.996069	0.56172	0.628146	0.978563	0.613591	0.705194	0.637723	0.308327	0.505965
BBKNN	100	0.774302	0.344781	0.121937	0.995979	0.577228	0.637567	0.978827	0.616757	0.712161	0.702865	0.300479	0.54191
GEDI-hyperellipsoid	20	0.925868	0.216498	0.273269	0.994676	0.617859	0.631414	0.69862	0.682781	0.832878	0.777213	0.80124	0.786824
GEDI-hyperellipsoid	40	0.950783	0.194949	0.287409	0.994092	0.599201	0.615033	0.621116	0.707379	0.849874	0.725451	0.854142	0.776927
GEDI-hyperellipsoid	60	0.954118	0.210101	0.294493	0.993617	0.604746	0.624552	0.590745	0.696422	0.863866	0.753781	0.86976	0.800172
GEDI-hyperellipsoid	80	0.953233	0.239731	0.298274	0.993155	0.637708	0.652867	0.57618	0.687653	0.875265	0.736174	0.89405	0.799325
GEDI-hyperellipsoid	100	0.955412	0.225253	0.300503	0.992737	0.557014	0.590695	0.558652	0.681583	0.895616	0.733079	0.919995	0.807845
GEDI-hyperplane	20	0.896222	0.239057	0.228597	0.9957	0.623534	0.64432	0.83724	0.687225	0.844514	0.819543	0.694046	0.769344
GEDI-hyperplane	40	0.917529	0.27037	0.252673	0.994224	0.678013	0.672938	0.763153	0.67791	0.854921	0.720621	0.75821	0.735657
GEDI-hyperplane	60	0.919605	0.249158	0.267746	0.993587	0.681335	0.684074	0.717504	0.672655	0.869083	0.770394	0.789533	0.77805
GEDI-hyperplane	80	0.91889	0.284175	0.276353	0.992386	0.664822	0.69573	0.690328	0.656796	0.8815	0.69183	0.82428	0.74481
GEDI-hyperplane	100	0.920899	0.305387	0.284022	0.991881	0.625842	0.630716	0.664012	0.655966	0.887499	0.685433	0.839456	0.747042
Scanorama	20	0.471818	0.332323	0.0476645	0.998035	0.343726	0.478902	0.998759	0.587272	0.815525	0.54641	0.298978	0.447437
Scanorama	40	0.507284	0.279461	0.0584507	0.998395	0.353308	0.493701	0.997896	0.603347	0.805725	0.603974	0.30607	0.484813
Scanorama	60	0.533458	0.256229	0.0667559	0.998364	0.365593	0.49705	0.997743	0.599845	0.802361	0.607473	0.309839	0.48842
Scanorama	80	0.576106	0.243434	0.0747549	0.99828	0.406837	0.533217	0.998609	0.607732	0.797765	0.667218	0.326368	0.530878
Scanorama	100	0.582743	0.235017	0.0784203	0.998031	0.393463	0.514556	0.996616	0.606687	0.793762	0.671738	0.310611	0.527287
scVI	20	0.738632	0.20202	0.183119	0.996293	0.630209	0.661379	0.856234	0.679411	0.773656	0.876438	0.5119	0.730623
scVI	40	0.728659	0.180135	0.163402	0.996489	0.619585	0.642491	0.89133	0.675327	0.778642	0.837335	0.463687	0.687876
scVI	60	0.746392	0.180471	0.180257	0.996405	0.628979	0.6432	0.864126	0.687209	0.782235	0.867425	0.491809	0.717179
scVI	80	0.730939	0.194276	0.181032	0.996283	0.653604	0.696992	0.849568	0.679757	0.786889	0.890246	0.505533	0.736361
scVI	100	0.732233	0.188889	0.168622	0.996653	0.608361	0.666259	0.88413	0.679048	0.787454	0.91927	0.465253	0.737663

## Sheet: Pancreas
Method	Number of latent variables (K)	Alignment Score (Batch)	Alignment Score (Cell type)	iLISI	cLISI	ARI	NMI	kBET	ASW (Cell type)	ASW (Batch)	Bio Score	Batch Score	Overall Score
PCA	20	0.33463	0.3	0.00475416	0.999839	0.394608	0.572815	0.983501	0.670893	0.896098	0.244759	0.25	0.246855
PCA	40	0.273611	0.304444	0.000837084	0.999969	0.362415	0.551667	0.986966	0.62335	0.888148	0.255771	0.25	0.253463
PCA	60	0.255278	0.285	0.000362563	1	0.370923	0.565444	0.986609	0.625043	0.876966	0.290909	0.223981	0.264138
PCA	80	0.260093	0.286111	0.000361064	0.999995	0.351235	0.554209	0.986132	0.632438	0.871286	0.276064	0.203725	0.247128
PCA	100	0.251065	0.308333	0.000382335	0.999994	0.345389	0.546185	0.986379	0.62927	0.864012	0.294831	0.188557	0.252321
CSS	20	0.597917	0.341111	0.0687786	0.999996	0.546644	0.658056	0.935087	0.801152	0.881458	0.499932	0.461921	0.484728
CSS	40	0.600972	0.351667	0.0688786	0.999989	0.545705	0.65516	0.942667	0.803864	0.877585	0.509665	0.500965	0.506185
CSS	60	0.600972	0.351667	0.0688786	0.999989	0.545705	0.65516	0.942667	0.803864	0.877585	0.500844	0.510025	0.504517
CSS	80	0.600972	0.351667	0.0688786	0.999989	0.545705	0.65516	0.942667	0.803864	0.877585	0.518087	0.496183	0.509325
CSS	100	0.600972	0.351667	0.0688786	0.999989	0.545705	0.65516	0.942667	0.803864	0.877585	0.550546	0.487345	0.525266
Harmony	20	0.83537	0.202778	0.154315	0.999915	0.720228	0.730203	0.645738	0.735366	0.878406	0.607067	0.879545	0.716058
Harmony	40	0.844444	0.130556	0.153729	0.999938	0.623678	0.704786	0.663932	0.730848	0.829877	0.607484	0.84831	0.703815
Harmony	60	0.852361	0.0872222	0.150989	1	0.629176	0.698593	0.665802	0.726164	0.8791	0.634859	0.964418	0.766683
Harmony	80	0.848148	0.0366667	0.152326	1	0.777759	0.757469	0.678918	0.808503	0.901364	0.822622	0.982331	0.886505
Harmony	100	0.859074	0.0405556	0.1522	1	0.744115	0.732441	0.673786	0.805743	0.900131	0.785584	0.960167	0.855417
LIGER	20	0.78875	0.442778	0.182364	0.999225	0.599342	0.643272	0.620642	0.770965	0.890002	0.220052	0.936714	0.506717
LIGER	40	0.746991	0.424444	0.170418	0.99935	0.649124	0.678078	0.698057	0.7964	0.841341	0.31532	0.828563	0.520618
LIGER	60	0.702963	0.462778	0.153619	0.999075	0.582263	0.615044	0.671054	0.695633	0.874853	0.15461	0.893406	0.450128
LIGER	80	0.633102	0.442222	0.132395	0.998951	0.600414	0.62273	0.6967	0.654196	0.832003	0.146309	0.7434	0.385145
LIGER	100	0.593426	0.557222	0.126466	0.999331	0.592735	0.592313	0.733373	0.693051	0.904093	0.196627	0.774166	0.427643
Seurat	20	0.909213	0.15	0.177409	1	0.760842	0.746569	0.694125	0.853042	0.870337	0.803392	0.896453	0.840616
Seurat	40	0.855648	0.140556	0.158793	1	0.753209	0.734485	0.70813	0.859861	0.858089	0.790906	0.882919	0.827711
Seurat	60	0.853843	0.0866667	0.123392	0.999989	0.85648	0.819059	0.876636	0.893006	0.886651	0.906441	0.775978	0.854256
Seurat	80	0.783102	0.119444	0.114388	0.999951	0.62968	0.645523	0.821806	0.866964	0.882629	0.701885	0.74912	0.720779
Seurat	100	0.765556	0.0688889	0.0921159	1	0.681807	0.674144	0.837644	0.829103	0.856185	0.739699	0.642046	0.700638
BBKNN	20	0.69662	0.38	0.0817124	0.999798	0.842068	0.851915	0.865949	0.828119	0.755922	0.683553	0.346817	0.548858
BBKNN	40	0.723056	0.304444	0.092702	0.999804	0.95148	0.904567	0.857369	0.818523	0.763626	0.770181	0.424612	0.631954
BBKNN	60	0.728472	0.266111	0.0958807	0.999827	0.952621	0.904473	0.852566	0.820833	0.793597	0.809212	0.449675	0.665398
BBKNN	80	0.737037	0.245556	0.0993463	0.999871	0.938383	0.873827	0.841677	0.810892	0.738867	0.824527	0.468827	0.682247
BBKNN	100	0.745926	0.255	0.0975736	0.999876	0.949917	0.89267	0.847214	0.818596	0.720928	0.843155	0.45757	0.688921
GEDI-hyperellipsoid	20	0.81162	0.232778	0.135557	0.999799	0.929961	0.893201	0.759083	0.845184	0.861107	0.848374	0.733864	0.80257
GEDI-hyperellipsoid	40	0.868472	0.0683333	0.136396	0.999636	0.847449	0.819146	0.742099	0.788927	0.868184	0.738137	0.84927	0.78259
GEDI-hyperellipsoid	60	0.879861	0.0716667	0.137491	0.999663	0.879554	0.857564	0.730907	0.802479	0.884537	0.806905	0.917276	0.851053
GEDI-hyperellipsoid	80	0.89287	0.0994444	0.149561	0.999594	0.833981	0.799043	0.684775	0.783207	0.895646	0.737941	0.981887	0.835519
GEDI-hyperellipsoid	100	0.892222	0.09	0.149373	0.999626	0.864804	0.84387	0.662961	0.791913	0.885017	0.767167	0.956974	0.84309
GEDI-hyperplane	20	0.725231	0.265	0.0886221	0.999505	0.919427	0.879835	0.89417	0.871677	0.862404	0.767146	0.539454	0.676069
GEDI-hyperplane	40	0.773565	0.214444	0.123008	0.999472	0.920196	0.881872	0.7911	0.847853	0.863483	0.718142	0.742285	0.727799
GEDI-hyperplane	60	0.796898	0.161111	0.138771	0.999469	0.908859	0.873446	0.767067	0.817696	0.873989	0.749968	0.829642	0.781837
GEDI-hyperplane	80	0.819954	0.189444	0.150499	0.999139	0.903604	0.862349	0.717452	0.802635	0.874403	0.686557	0.89535	0.770074
GEDI-hyperplane	100	0.829722	0.156111	0.155106	0.999187	0.8712	0.846223	0.708955	0.791326	0.877166	0.636634	0.895968	0.740368
Scanorama	20	0.598611	0.236667	0.0601136	1	0.624085	0.689213	0.945069	0.83972	0.889747	0.650889	0.457933	0.573706
Scanorama	40	0.593796	0.203889	0.0531842	1	0.521708	0.661403	0.955894	0.799981	0.887133	0.585759	0.483744	0.544953
Scanorama	60	0.585509	0.153333	0.0479765	1	0.54713	0.655689	0.959303	0.812942	0.882274	0.612302	0.469371	0.55513
Scanorama	80	0.561389	0.146111	0.0433013	1	0.483841	0.633118	0.965738	0.832149	0.882161	0.610882	0.426732	0.537222
Scanorama	100	0.602269	0.291667	0.047285	1	0.480692	0.620972	0.969963	0.735563	0.910637	0.478762	0.475415	0.477423
scVI	20	0.756806	0.111667	0.0936761	0.999958	0.679695	0.730934	0.87901	0.871873	0.823335	0.794323	0.501072	0.677023
scVI	40	0.723843	0.0572222	0.0798666	0.999873	0.697894	0.728289	0.912282	0.858726	0.852006	0.773903	0.540963	0.680727
scVI	60	0.705463	0.102222	0.0767919	0.999891	0.70488	0.739163	0.912374	0.859438	0.836834	0.753148	0.478881	0.643441
scVI	80	0.706481	0.123889	0.0762673	0.999929	0.702057	0.738063	0.917654	0.866427	0.839201	0.777596	0.511324	0.671087
scVI	100	0.686528	0.117778	0.0770916	0.999906	0.697874	0.735107	0.928323	0.870751	0.844507	0.772543	0.501472	0.664115

## Sheet: Tabula Muris BM
Method	Number of latent variables (K)	Alignment Score (Batch)	Alignment Score (Cell type)	iLISI	cLISI	ARI	NMI	kBET	ASW (Cell type)	ASW (Batch)	Bio Score	Batch Score	Overall Score
PCA	20	0.60081	0.806522	0.115666	0.998315	0.471074	0.67932	0.999135	0.464409	0.947105	0.879452	0.25	0.627671
PCA	40	0.571615	0.809783	0.111193	0.998363	0.465347	0.673989	0.996988	0.495614	0.948952	0.805093	0.25	0.583056
PCA	60	0.566493	0.807609	0.111184	0.998508	0.440326	0.671628	0.998076	0.485968	0.947944	0.805627	0.25	0.583376
PCA	80	0.571658	0.806522	0.111814	0.998267	0.436554	0.67007	0.996304	0.485206	0.947512	0.77809	0.25	0.566854
PCA	100	0.575752	0.806522	0.111479	0.998233	0.490753	0.691911	0.996744	0.478414	0.946587	0.842424	0.25	0.605454
CSS	20	0.790567	0.816304	0.277732	0.987386	0.455651	0.644366	0.897522	0.437514	0.927457	0.652582	0.448997	0.571148
CSS	40	0.792101	0.816304	0.278378	0.987066	0.453794	0.642459	0.895879	0.438708	0.928246	0.560888	0.50453	0.538345
CSS	60	0.793027	0.81413	0.279685	0.987192	0.444901	0.634125	0.894553	0.439059	0.927405	0.615888	0.534053	0.583154
CSS	80	0.792506	0.816304	0.280139	0.986841	0.456212	0.643324	0.901073	0.440669	0.927985	0.608012	0.542158	0.58167
CSS	100	0.789453	0.815217	0.276839	0.987485	0.420522	0.625907	0.901182	0.439016	0.92755	0.574895	0.553957	0.56652
Harmony	20	0.876736	0.826087	0.389795	0.975846	0.470173	0.665367	0.742284	0.43094	0.93157	0.604044	0.709311	0.646151
Harmony	40	0.869546	0.819565	0.382854	0.976593	0.44599	0.652702	0.728422	0.455716	0.931807	0.570495	0.761791	0.647013
Harmony	60	0.86548	0.822826	0.378628	0.976387	0.480258	0.652079	0.732341	0.445631	0.928098	0.630889	0.784606	0.692376
Harmony	80	0.869575	0.830435	0.38545	0.974325	0.459788	0.655108	0.725576	0.462727	0.931983	0.604548	0.833807	0.696252
Harmony	100	0.872034	0.830435	0.381491	0.974195	0.474925	0.645349	0.727867	0.44112	0.927072	0.563848	0.838463	0.673694
LIGER	20	0.920428	0.854348	0.458241	0.93494	0.366388	0.553504	0.604935	0.436253	0.932528	0.20995	0.876585	0.476604
LIGER	40	0.903979	0.833696	0.439571	0.953873	0.363676	0.573072	0.622298	0.481359	0.933404	0.398443	0.904609	0.600909
LIGER	60	0.878212	0.863043	0.406345	0.963705	0.381976	0.566032	0.74688	0.496176	0.930132	0.442214	0.813668	0.590795
LIGER	80	0.82678	0.838043	0.362243	0.969305	0.410776	0.560738	0.768739	0.486624	0.933376	0.516777	0.756028	0.612477
LIGER	100	0.858898	0.841304	0.395948	0.961272	0.364727	0.55183	0.742125	0.474094	0.922347	0.395818	0.810431	0.561663
Seurat	20	0.933579	0.886957	0.460277	0.93207	0.344485	0.469072	0.564308	0.452542	0.930101	0.0973004	0.896535	0.416994
Seurat	40	0.92678	0.88913	0.449291	0.933089	0.34855	0.461604	0.616073	0.450295	0.929769	0.0326559	0.91602	0.386002
Seurat	60	0.909708	0.886957	0.431244	0.936634	0.329687	0.442799	0.653055	0.458895	0.932007	0.0548899	0.932039	0.405749
Seurat	80	0.903935	0.886957	0.426823	0.934764	0.33392	0.436164	0.668098	0.455455	0.928525	0.0544916	0.922088	0.40153
Seurat	100	0.894213	0.884783	0.417814	0.939307	0.326204	0.457489	0.678444	0.448994	0.925625	0.0458958	0.918727	0.395028
BBKNN	20	0.793938	0.820652	0.288306	0.99718	0.502669	0.685246	0.920497	0.440928	0.906019	0.783926	0.315546	0.596574
BBKNN	40	0.813802	0.822826	0.306312	0.996087	0.466166	0.661595	0.90781	0.439614	0.891847	0.604949	0.373282	0.512282
BBKNN	60	0.816464	0.823913	0.310816	0.995563	0.481568	0.651483	0.90201	0.436483	0.889319	0.668019	0.407623	0.563861
BBKNN	80	0.820935	0.825	0.318073	0.995514	0.51816	0.658555	0.904395	0.433928	0.886588	0.669722	0.421254	0.570335
BBKNN	100	0.823741	0.821739	0.317558	0.994847	0.539845	0.647363	0.888501	0.429564	0.882108	0.689243	0.447875	0.592696
GEDI-hyperellipsoid	20	0.787254	0.809783	0.302363	0.994913	0.47057	0.674427	0.898365	0.465876	0.931507	0.863528	0.488534	0.713531
GEDI-hyperellipsoid	40	0.778834	0.796739	0.298421	0.994103	0.490059	0.665595	0.901707	0.464773	0.91993	0.751017	0.469783	0.638523
GEDI-hyperellipsoid	60	0.833319	0.818478	0.324829	0.989488	0.504556	0.648283	0.830872	0.463185	0.911127	0.750534	0.57539	0.680476
GEDI-hyperellipsoid	80	0.836733	0.815217	0.332956	0.989073	0.495215	0.665818	0.828862	0.462944	0.908346	0.72825	0.591767	0.673657
GEDI-hyperellipsoid	100	0.844763	0.821739	0.337859	0.988165	0.478835	0.656094	0.812284	0.459134	0.908534	0.686529	0.643267	0.669224
GEDI-hyperplane	20	0.683087	0.808696	0.205408	0.9961	0.452495	0.657897	0.953192	0.470313	0.933613	0.851641	0.321236	0.639479
GEDI-hyperplane	40	0.759201	0.801087	0.270544	0.992691	0.492812	0.688182	0.915562	0.453627	0.927856	0.72686	0.460956	0.620499
GEDI-hyperplane	60	0.781293	0.811957	0.294147	0.990815	0.492151	0.679872	0.889964	0.447567	0.919233	0.74193	0.505277	0.647269
GEDI-hyperplane	80	0.800723	0.811957	0.300221	0.988316	0.482878	0.669266	0.894697	0.434048	0.915844	0.650523	0.519317	0.59804
GEDI-hyperplane	100	0.804774	0.816304	0.306479	0.987752	0.483537	0.670648	0.892781	0.432597	0.915921	0.651701	0.551685	0.611695
Scanorama	20	0.767376	0.797826	0.290472	0.99918	0.4819	0.689524	0.948696	0.475344	0.945034	0.973741	0.518351	0.791585
Scanorama	40	0.775723	0.791304	0.297398	0.999463	0.542058	0.718904	0.946945	0.509671	0.9361	1	0.507938	0.803175
Scanorama	60	0.781293	0.81087	0.294862	0.999438	0.505921	0.704837	0.940101	0.518145	0.941719	0.979487	0.565397	0.813851
Scanorama	80	0.783825	0.8	0.299414	0.999484	0.536423	0.718516	0.935641	0.512938	0.939362	1	0.571278	0.828511
Scanorama	100	0.78261	0.804348	0.299489	0.999406	0.538088	0.71467	0.938977	0.514234	0.94016	0.998354	0.586277	0.833523
scVI	20	0.79307	0.798913	0.299389	0.997409	0.50061	0.686792	0.924575	0.456966	0.92331	0.904427	0.425802	0.712977
scVI	40	0.78627	0.8	0.303249	0.996637	0.484756	0.677406	0.927925	0.467701	0.916487	0.763938	0.446306	0.636885
scVI	60	0.776823	0.802174	0.306292	0.996379	0.467661	0.653809	0.913581	0.464878	0.916211	0.777434	0.481509	0.659064
scVI	80	0.783232	0.81087	0.306131	0.99671	0.469978	0.662874	0.904762	0.46902	0.918219	0.750221	0.512926	0.655303
scVI	100	0.776056	0.817391	0.301009	0.997798	0.489925	0.678359	0.914993	0.464536	0.919961	0.769853	0.522892	0.671069
