# Supplementary material for: A unified model for interpretable latent embedding of multi-sample, multi-condition single-cell data
Source: Nat Commun. 2024 Aug 3;15:6573. doi: 10.1038/s41467-024-50963-0 (PMC11298001; doi:10.1038/s41467-024-50963-0)
Supplement: Supplementary file 5 — Supplementary Data 2 [file 41467_2024_50963_MOESM5_ESM.xlsx]

## Sheet: AUC_TFs
		Mean AUROC values
TF name	Pearson correlation between inferred activity and mRNA expression	B cell	CD14+ monocyte	CD16+ monocyte	CD4+ T cell	Cytotoxic T cell	Dendritic cell	Megakaryocyte	Natural killer cell	Plasmacytoid dendritic cell
AHR	0.221008	0.571938	0.761772	0.416913	0.611143	0.59363	0.328654	0.566051	0.466111	0.214526
ARID2	0.599119	0.504525	0.449763	0.490699	0.536195	0.53002	0.314001	0.406572	0.519546	0.713925
ARID3A	0.28186	0.509988	0.554696	0.784991	0.485664	0.465644	0.224268	0.27145	0.545337	0.54543
ARNT	0.30803	0.434297	0.500074	0.517299	0.553928	0.494782	0.489249	0.358884	0.547757	0.375492
BACH1	0.257958	0.411222	0.605967	0.494582	0.541248	0.46559	0.480653	0.597736	0.432628	0.527223
BATF	0.00500497	0.539167	0.501948	0.70048	0.456712	0.51483	0.545007	0.073258	0.625601	0.579137
BCL11A	-0.162548	0.521017	0.528865	0.559994	0.554442	0.613503	0.43859	0.393007	0.638868	0.165904
CEBPA	0.091426	0.426139	0.846367	0.373308	0.487895	0.52701	0.44192	0.171521	0.535037	0.752862
CEBPB	0.128581	0.453398	0.833823	0.415477	0.496017	0.382161	0.651168	0.667512	0.465942	0.178854
CREB1	-0.118746	0.449057	0.486999	0.220179	0.519068	0.477397	0.556934	0.737	0.496052	0.568811
CREB3	0.146837	0.42994	0.505532	0.578212	0.508663	0.48329	0.454215	0.354452	0.487945	0.614408
CREM	0.524046	0.487256	0.423303	0.377433	0.536626	0.448236	0.461642	0.537808	0.499941	0.567009
CTCF	0.258164	0.460937	0.43964	0.484168	0.545649	0.517868	0.399319	0.493384	0.516345	0.581052
CUX1	0.33975	0.426458	0.561484	0.64087	0.453395	0.449592	0.483654	0.285557	0.497536	0.591898
E2F4	0.0412218	0.26863	0.556874	0.52628	0.40955	0.460701	0.614615	0.283638	0.538625	0.701498
E2F6	0.0866529	0.41417	0.391233	0.420648	0.40453	0.440219	0.636633	0.582739	0.558476	0.480989
EBF1	0.34463	0.468734	0.382079	0.628866	0.496296	0.440169	0.25632	0.410347	0.511656	0.676851
EGR1	0.0475113	0.553152	0.49222	0.299744	0.481348	0.443234	0.509873	0.410238	0.641696	0.571745
ELF1	0.0972627	0.460964	0.443372	0.50637	0.504364	0.544738	0.398826	0.483966	0.593694	0.553287
ELF3	-0.135112	0.458335	0.472059	0.315686	0.437892	0.397554	0.579531	0.687212	0.331231	0.853105
ESR1	0.14726	0.495875	0.447785	0.461916	0.496681	0.50816	0.351126	0.789614	0.461648	0.460561
ESRRA	0.390085	0.215995	0.473043	0.594734	0.354645	0.28621	0.807777	0.80575	0.342179	0.700917
ETS1	-0.0182157	0.457719	0.439905	0.241401	0.592831	0.68754	0.290193	0.242534	0.666512	0.857618
ETS2	0.150249	0.470115	0.783292	0.266058	0.594244	0.454071	0.721158	0.419154	0.421155	0.301582
FOS	0.0722761	0.54224	0.530189	0.525078	0.532806	0.461814	0.46813	0.50228	0.486467	0.41128
FOXK2	0.279471	0.597638	0.547182	0.472769	0.611202	0.583961	0.425275	0.172504	0.592902	0.386219
FOXO3	-0.0108163	0.589362	0.524762	0.640276	0.562887	0.518749	0.35641	0.541945	0.559364	0.267325
FOXP1	-0.148364	0.56495	0.552167	0.607987	0.656907	0.663784	0.351908	0.187625	0.743729	0.14814
GABPA	0.496469	0.481022	0.451688	0.570236	0.46946	0.535893	0.249593	0.809869	0.607602	0.306291
GATA2	0.16357	0.364718	0.453083	0.308875	0.429796	0.366336	0.965628	0.503148	0.390895	0.781593
GATA3	0.0920663	0.553842	0.50829	0.497278	0.622455	0.737241	0.256602	0.356748	0.348171	0.620176
GRHL2	0.380116	0.408809	0.403179	0.383469	0.420858	0.388228	0.620839	0.504624	0.471638	0.59245
HIF1A	0.229746	0.393998	0.465647	0.49313	0.538011	0.443997	0.613706	0.315911	0.44766	0.533439
IKZF1	-0.141616	0.524681	0.480911	0.734831	0.447264	0.485254	0.381436	0.520971	0.514287	0.526748
IRF1	0.3147	0.485467	0.450941	0.512147	0.532072	0.667523	0.306125	0.391325	0.571013	0.59724
IRF2	0.326262	0.452888	0.452654	0.463322	0.460252	0.52411	0.34183	0.431501	0.526969	0.792846
IRF3	0.317452	0.465287	0.302493	0.324429	0.432386	0.749093	0.216487	0.460895	0.637484	0.699115
IRF4	0.426209	0.857219	0.505903	0.38414	0.474308	0.563744	0.171218	0.344561	0.580677	0.512228
JUN	0.0493534	0.463183	0.66783	0.48144	0.403832	0.527471	0.367962	0.76467	0.627518	0.183033
JUNB	-0.0434251	0.603375	0.546909	0.555648	0.502408	0.521428	0.300956	0.451512	0.529887	0.552411
KLF6	-0.163076	0.425515	0.523968	0.485647	0.53872	0.45797	0.600623	0.525181	0.44865	0.43341
MAF	0.367882	0.370159	0.406804	0.325348	0.521518	0.566051	0.577986	0.293032	0.765656	0.756826
MAFB	0.358754	0.512932	0.490236	0.860252	0.434317	0.471464	0.460652	0.454095	0.516676	0.374631
MAFF	0.400061	0.501981	0.514883	0.405481	0.541755	0.619025	0.508977	0.484491	0.709079	0.406793
MAFG	0.168189	0.375328	0.486612	0.210416	0.551489	0.363984	0.601221	0.959687	0.312846	0.586301
MAX	-0.323304	0.502421	0.595747	0.581591	0.556981	0.574093	0.440011	0.129299	0.759365	0.319197
MAZ	0.366153	0.334857	0.437674	0.718309	0.524899	0.402172	0.260944	0.610721	0.479039	0.608575
MEF2A	0.332437	0.55991	0.503158	0.575498	0.414159	0.454598	0.28295	0.35274	0.427985	0.857276
MEF2C	0.202465	0.673885	0.324959	0.366808	0.512077	0.470977	0.208579	0.709423	0.489898	0.820679
MYC	0.160184	0.641228	0.334192	0.521058	0.569472	0.381227	0.21053	0.550284	0.371057	0.86971
NCOA3	0.20417	0.572532	0.493107	0.425682	0.540842	0.606123	0.265125	0.438548	0.568457	0.580449
NFATC1	0.455381	0.475264	0.443554	0.384073	0.649853	0.523985	0.542294	0.346825	0.43653	0.660368
NFE2	0.120832	0.430067	0.495475	0.494753	0.416073	0.416195	0.203649	0.703729	0.519206	0.560904
NFKB1	0.386626	0.454843	0.689669	0.437397	0.567465	0.416501	0.529073	0.506346	0.441678	0.629147
NFYB	0.433763	0.599757	0.468306	0.632996	0.547533	0.522133	0.366542	0.435775	0.540792	0.408526
NR2C2	0.567272	0.518144	0.46287	0.483534	0.555446	0.524988	0.360376	0.360592	0.469028	0.572927
NRF1	0.345982	0.48521	0.467368	0.608751	0.537688	0.495925	0.351117	0.348642	0.49863	0.758037
PAX5	0.586517	0.97434	0.416918	0.355401	0.478339	0.423587	0.144055	0.512023	0.453216	0.644455
PBX2	0.338793	0.505971	0.50189	0.534434	0.395409	0.386004	0.32735	0.592504	0.461336	0.708288
PBX3	0.0601232	0.542195	0.348314	0.612604	0.529618	0.583563	0.183411	0.530347	0.445786	0.600053
RBPJ	0.0561659	0.327705	0.561084	0.734104	0.471384	0.418144	0.435932	0.645386	0.456647	0.534925
RELA	0.0800799	0.576602	0.54565	0.476379	0.359519	0.429512	0.408001	0.506364	0.727827	0.628314
RFX1	0.495803	0.479196	0.423488	0.449889	0.524462	0.528085	0.151259	0.648095	0.506085	0.537099
RFX5	0.423812	0.820003	0.499213	0.437976	0.278015	0.367486	0.966206	0.343093	0.245765	0.721469
RUNX2	-0.0699558	0.495878	0.512244	0.559661	0.606044	0.501643	0.497824	0.36494	0.549178	0.39516
SMAD3	-0.0462454	0.474711	0.52511	0.60742	0.53059	0.48937	0.410026	0.645977	0.47099	0.433874
SNAPC4	0.374235	0.473755	0.464241	0.492729	0.564846	0.533561	0.173441	0.255423	0.524296	0.724491
SOX13	0.178235	0.495238	0.494779	0.58804	0.608857	0.595392	0.420226	0.381005	0.506427	0.305677
SP1	0.364912	0.412411	0.730925	0.773685	0.440882	0.353383	0.505299	0.210361	0.401252	0.585869
SP4	0.244092	0.505826	0.453875	0.52343	0.558962	0.522895	0.366994	0.370559	0.511817	0.393451
SPI1	0.594221	0.294232	0.745254	0.747178	0.303	0.325967	0.459039	0.72313	0.601772	0.556057
SPIB	0.672748	0.912789	0.42591	0.290311	0.564348	0.392859	0.18571	0.486341	0.481134	0.747363
STAT1	0.77086	0.417129	0.544131	0.556732	0.531826	0.509879	0.468734	0.306596	0.462065	0.679207
STAT2	0.673846	0.433075	0.495919	0.566588	0.473762	0.434985	0.482461	0.371519	0.484249	0.678122
STAT3	0.0678228	0.36935	0.662529	0.741587	0.524234	0.393962	0.484202	0.433391	0.45383	0.481632
TBP	0.0501684	0.375389	0.518667	0.615983	0.472826	0.465206	0.585787	0.617638	0.514086	0.24048
TBX21	0.165414	0.41978	0.369786	0.458136	0.674684	0.742408	0.297418	0.340498	0.669592	0.40725
TCF12	0.272166	0.501986	0.371379	0.295997	0.476566	0.552024	0.200009	0.550969	0.642418	0.747491
TCF4	0.184894	0.663111	0.4727	0.413443	0.530788	0.511783	0.403688	0.505923	0.513537	0.500135
TCF7	0.391671	0.578491	0.476067	0.435847	0.762868	0.526681	0.285974	0.400669	0.51693	0.469944
TP53	0.414748	0.395681	0.405421	0.608268	0.450463	0.509229	0.401747	0.0738333	0.590512	0.771815
USF1	0.150722	0.344747	0.624721	0.839817	0.496275	0.518591	0.530239	0.243038	0.35067	0.534096
USF2	0.28094	0.42223	0.543121	0.524629	0.426432	0.449659	0.255104	0.978971	0.53635	0.398558
YY1	0.193307	0.504282	0.530825	0.446565	0.512727	0.4927	0.474955	0.410616	0.56483	0.428364
ZBTB11	0.319467	0.534496	0.421251	0.433562	0.550301	0.557813	0.194413	0.334506	0.627739	0.728476
ZFX	0.313857	0.591437	0.52286	0.531043	0.546894	0.515535	0.405222	0.381401	0.499304	0.592324
ZNF143	-0.062122	0.38335	0.482899	0.613994	0.422239	0.421107	0.329505	0.745514	0.471114	0.624022
ZNF263	0.136689	0.445341	0.463674	0.822624	0.567214	0.543017	0.38681	0.125327	0.373294	0.623424
ZNF384	-0.217602	0.509163	0.44617	0.471277	0.501099	0.513065	0.356006	0.39731	0.499647	0.577167
