# Supplementary material for: A unified model for interpretable latent embedding of multi-sample, multi-condition single-cell data
Source: Nat Commun. 2024 Aug 3;15:6573. doi: 10.1038/s41467-024-50963-0 (PMC11298001; doi:10.1038/s41467-024-50963-0)
Supplement: Supplementary file 7 — Source Data [file 41467_2024_50963_MOESM7_ESM.xlsx]

## Sheet: Figure 2a-d
Fig2a	Data is available at https://zenodo.org/records/11165900/files/pbmc_gedi_model_bothDonors.rds?download=1
Fig2b	Data is available at https://zenodo.org/records/11163742/files/pbmc_lis_K_v2.rds?download=1
Fig2c	Data is available at Supplementary Data 1
Fig2d	Data available at https://zenodo.org/records/11165900/files/COVID19_gedi_model_bothCohorts.rds?download=1

## Sheet: Figure2e
	Prediction COVID vs control test cohort1				Prediction COVID vs control test cohort2
	FPR	TPR			FPR	TPR
	1	1			1	1
	0.923077	1			0.947368	1
	0.846154	1			0.894737	1
	0.769231	1			0.842105	1
	0.692308	1			0.789474	1
	0.615385	1			0.736842	1
	0.538462	1			0.684211	1
	0.538462	0.95			0.631579	1
	0.461538	0.95			0.578947	1
	0.384615	0.95			0.526316	1
	0.307692	0.95			0.473684	1
	0.230769	0.95			0.421053	1
	0.153846	0.95			0.368421	1
	0.0769231	0.95			0.315789	1
	0.0769231	0.9			0.263158	1
	0	0.9			0.210526	1
	0	0.85			0.157895	1
	0	0.8			0.105263	1
	0	0.75			0.0526316	1
	0	0.7			0	1
	0	0.65			0	0.944444
	0	0.6			0	0.888889
	0	0.55			0	0.833333
	0	0.5			0	0.777778
	0	0.45			0	0.722222
	0	0.4			0	0.666667
	0	0.35			0	0.611111
	0	0.3			0	0.555556
	0	0.25			0	0.5
	0	0.2			0	0.444444
	0	0.15			0	0.388889
	0	0.1			0	0.333333
	0	0.05			0	0.277778
	0	0			0	0.222222
					0	0.166667
					0	0.111111
					0	0.0555556
					0	0

## Sheet: Figure3
Fig3b-d	Data available at https://zenodo.org/records/11165900/files/COVID19_gedi_model_cohort1.rds?download=1
Fig3e-g	Data available at https://zenodo.org/records/11165452/files/COVID19_list_DE.rds?download=1

## Sheet: Figure4
Fig4b-d	Data available at https://zenodo.org/records/11164777/files/CFDE_performance_stats.rds?download=1

## Sheet: Figure5a
	B cell	CD4+ T cell	Cytotoxic T cell	Natural killer cell	CD16+ monocyte	CD14+ monocyte	Dendritic cell	Plasmacytoid dendritic cell	Megakaryocyte
B.cell	0.9229	0.591441	0.496885	0.362283	0.422971	0.525314	0.462377	0.361112	0.354716
CD4..T.cell	0.520211	0.862404	0.610245	0.338578	0.386931	0.532699	0.546205	0.229536	0.473189
Cytotoxic.T.cell	0.463901	0.494369	0.71129	0.615986	0.425031	0.501262	0.332815	0.520291	0.435054
Natural.killer.cell	0.453609	0.444972	0.667027	0.935527	0.425641	0.483423	0.4349	0.441691	0.213211
CD16..monocyte	0.503908	0.462206	0.517002	0.516415	0.990242	0.573871	0.491017	0.303175	0.142163
CD14..monocyte	0.494003	0.505123	0.525579	0.471446	0.545773	0.740674	0.451978	0.248556	0.516867
Dendritic.cell	0.466323	0.437165	0.409002	0.41581	0.450729	0.649189	0.962416	0.364355	0.345011
Plasmacytoid.dendritic.cell	0.547192	0.391202	0.430465	0.470399	0.302015	0.471718	0.5148	0.999795	0.372412
Megakaryocyte	0.380497	0.424198	0.450159	0.477017	0.476574	0.380942	0.41363	0.497066	0.999917

## Sheet: Figure5b-g
Fig5b	Data available at https://zenodo.org/records/11165452/files/pbmc_gedi_model_bothDonors_TF.rds?download=1
Fig5d-g	Data available at https://zenodo.org/records/11165452/files/COVID19_gedi_model_cohort1_TF.rds?download=1

## Sheet: Figure6b,d,f
Figure6b,d	Data available at https://zenodo.org/records/11165452/files/Tasic_gedi_model.rds?download=1
Figure6f	Data available at https://zenodo.org/records/11165452/files/LaManno_gedi_model_v2.rds?download=1

## Sheet: Figure6c
alignment_score	method
0.0158528	pca
0.148337	css
0.341897	seurat
0.39724	bbknn
0.569851	liger
0.694126	harmony
0.721373	GEDI N
0.91741	GEDI B

## Sheet: SuppFig1
SuppFig1a	Data available at https://zenodo.org/records/11165900/files/pbmc_gedi_model_bothDonors.rds?download=1
SuppFig1b	Data available at https://zenodo.org/records/11163742/files/pbmc_lis_K_v2.rds?download=1
SuppFig1c,d	Data available at https://zenodo.org/records/11163742/files/pancreas_lis_K_v2.rds?download=1
SuppFig1e,f	Data available at https://zenodo.org/records/11163742/files/tabulaMuris_lis_K_v2.rds?download=1

## Sheet: SuppFig2
SuppFig2a	Data is available at https://zenodo.org/records/11165900/files/pbmc_gedi_model_bothDonors.rds?download=1
SuppFig2b,c	Data available at https://zenodo.org/records/11165900/files/COVID19_gedi_model_bothCohorts.rds?download=1

[truncated: 15 more sheets: SuppFig3, SuppFig5, SuppFig6, SuppFig7, SuppFig8a, SuppFig8b-s, SuppFig9, SuppFig10, SuppFig11a, SuppFig11b, SuppFig12, SuppFig13a, SuppFig13b, SuppFig15, SuppFig17]
